# Supplementary material for: Site-Specific Response and Resistance Patterns in Patients with Advanced Non-Small-Cell Lung Cancer Treated with First-Line Systemic Therapy
Source: Cancers (Basel). 2024 Jun 4;16(11):2136. doi: 10.3390/cancers16112136 (PMC11172392; doi:10.3390/cancers16112136)
Supplement: Supplementary file 1 [file cancers-16-02136-s001.zip]

Archive with 1 entries (1 files):
- cancers-3011980-supplementary.pdf
